# Supplementary material for: The Lyme disease bacterium, Borrelia burgdorferi, stimulates an inflammatory response in human choroid plexus epithelial cells
Source: PLoS One. 2020 Jul 9;15(7):e0234993. doi: 10.1371/journal.pone.0234993 (PMC7347220; doi:10.1371/journal.pone.0234993)
Supplement: S1 File — (CSV) [file pone.0234993.s001.csv]

Row.names	baseMean	log2FoldChange	lfcSE	stat	pvalue	padj	ControlMean	Treated48Mean
ADAMTS15	20417.3820348677	0.610085877525194	0.124692450226567	4.89272507210069	9.94492838572057e-07	0.000253970319658314	15704.1213438962	25130.6427258392
AHNAK2	23919.0298217734	-0.584009979942792	0.134493878305851	-4.34227927173534	1.41012128221158e-05	0.00220071505298187	29322.8097240255	18515.2499195212
AKAP5	227.545666019778	-0.661686787210239	0.187578202203739	-3.52752494392468	0.000419464236758808	0.0298172428484813	298.536284236869	156.555047802688
AKR1C1	1478.83527580582	0.512426098740716	0.144389434158456	3.54891687004166	0.000386819177471566	0.028020444417607	1177.36548075858	1780.30507085305
AKR1C3	1193.06964538429	0.501748023447046	0.135415530332392	3.70524726532806	0.000211184613347515	0.0175548652362972	960.487904692753	1425.65138607584
ALG9	6918.9408452622	0.642659123211112	0.158519345961906	4.05413685825799	5.03197519434884e-05	0.00616016358727125	5089.15228316777	8748.72940735663
AMPH	247.464342887469	0.657133549283189	0.151375168890728	4.34109209653499	1.41776278722208e-05	0.00220071505298187	181.991946882102	312.936738892836
ANKRD1	7067.22930690327	-0.55492586938262	0.0944423817210722	-5.8758140071218	4.20770548335047e-09	2.28598627902598e-06	8485.71538622368	5648.74322758286
ANXA1	21179.8807711873	-0.593258087642112	0.165312695672801	-3.58870252056342	0.000332327782795438	0.0246603425945571	26497.6760480204	15862.0854943541
AP3B2	30.4583715941454	0.827529273970506	0.204136515378114	4.05380327198055	5.03915982271997e-05	0.00616016358727125	11.529912319513	49.3868308687779
APOC1	658.414075885762	0.650631830759206	0.167418065072311	3.88627016133644	0.000101796214952673	0.010323493479067	476.348016126331	840.480135645194
APOE	94745.8950068632	0.573896062415237	0.142045810935019	4.04021814256652	5.34015080390257e-05	0.00634643547101296	73314.0909756118	116177.699038115
APOL6	3085.5719169275	0.52442624597951	0.124923395999616	4.19798262593761	2.69303286759986e-05	0.00375838678733294	2470.40818417624	3700.73564967877
ARL4C	7713.99751647741	-0.48418795521376	0.105201773151136	-4.60246952794379	4.17510663172208e-06	0.000846822961090084	9089.59800134311	6338.3970316117
ARPP21	405.787664651521	-0.727317868652605	0.136271156290926	-5.33728404784246	9.43491720608925e-08	3.33776652416348e-05	519.482482156648	292.092847146395
ASPN	489.307715929702	-0.723389054116773	0.197968130264583	-3.65406822375888	0.000258117633371785	0.0201908314862117	670.257559492411	308.357872366993
ASS1	12719.2094574634	0.537119810611726	0.101592633146495	5.28699566077007	1.24341588073099e-07	4.11192225601735e-05	10222.2031202298	15216.215794697
ATOH8	450.688144303158	0.761721794250383	0.143081837450398	5.32367914630988	1.01689207888494e-07	3.51567325090857e-05	317.18144997666	584.194838629657
ATP1B1	1279.56489814299	-0.477663623939605	0.137702297636059	-3.46881375358056	0.000522761719467777	0.0348782950725607	1519.13994771206	1039.98984857392
BATF2	240.059379279704	0.916504464109044	0.196242068402158	4.67027519415896	3.00796500941516e-06	0.000654928039952293	132.148339041037	347.970419518371
BEST1	464.033489503321	0.529675850706932	0.155342645316189	3.40972596178476	0.00065028184161017	0.0412170307273913	363.007971968035	565.059007038608
BHLHE40	13633.0813727892	-0.374726376906572	0.10264371698425	-3.65074831578898	0.000261477373309473	0.0201908314862117	15515.6330626685	11750.5296829099
BLZF1	707.735353890189	-0.666794274030022	0.197121329311132	-3.3826591792995	0.000717876617583466	0.0442118992173266	948.297025364474	467.173682415904
C10orf10	4334.98777624886	0.458620096015158	0.130167482380186	3.5233077234731	0.00042619621121979	0.0301548686747695	3567.98630597025	5101.98924652748
C11orf96	5527.47588710033	0.487658274829958	0.107298529103834	4.54487381050719	5.49681750148759e-06	0.00105845047889404	4531.72986139683	6523.22191280382
C12orf75	7263.94031095315	-0.450851097959908	0.102568969093673	-4.39558964025619	1.10472462264096e-05	0.00185179980145265	8467.2860019507	6060.5946199556
C15orf65	181.02361197931	-0.641202367947675	0.164248440523342	-3.90385665705332	9.46718657562703e-05	0.00983471423457632	229.828113017655	132.219110940965
C19orf66	6649.65927044945	0.539307950683737	0.155248557710247	3.47383549733383	0.000513075487968612	0.034534974880436	5178.86138047215	8120.45716042674
C1QTNF1	4196.85993397649	0.679975255912733	0.107701801956621	6.3134993431828	2.72795484007738e-10	2.76650993515047e-07	3153.01809203624	5240.70177591675
C3	413.704796471878	0.689279977455079	0.200052652176435	3.44549282379508	0.000570019102181985	0.037700567749532	264.141347872689	563.268245071066
C5orf28	621.660384737259	-0.586948252669574	0.168140401566736	-3.49082223665684	0.000481536530533367	0.0331454013686588	778.00496214687	465.315807327647
CA11	1516.50634311018	0.499163245807047	0.116683417108373	4.27792790250079	1.8864109486446e-05	0.002759238783729	1232.56263949921	1800.45004672116
CA8	25.9250542772942	0.687923231673355	0.205579078625881	3.34627062379854	0.000819064140193342	0.0486703269555512	12.7215605580373	39.1285479965511
CAMK1G	157.802714548717	0.770401191865113	0.172429741747438	4.46791362126805	7.89861857049345e-06	0.00141357394934525	105.370809836729	210.234619260704
CAPN2	111661.336477255	-0.337618624007963	0.10066523995224	-3.3538749241361	0.000796883747579198	0.0477084928771382	125532.075459811	97790.5974946988
CCL13	31.5316328919602	0.714727414464793	0.204448774219437	3.49587527337125	0.000472509508965698	0.0326718847744827	14.2743871130724	48.7888786708479
CCL2	25983.2365488498	0.479371080749242	0.110497305139557	4.33830562785039	1.43585391905167e-05	0.00220628381985999	21356.0075102488	30610.4655874508
CCL5	430.802320868918	1.35530415802687	0.191659738033713	7.07140775590787	1.5336974064927e-12	4.66612098951338e-09	174.752334012392	686.852307725444
CCND1	121589.234733225	-0.376785288038924	0.0949525621667414	-3.96814240122632	7.24350484305461e-05	0.00810207321121667	138294.436437597	104884.033028853
CCR7	158.547564240938	0.659729244834739	0.169034552496189	3.9029253788193	9.5037009760894e-05	0.00983471423457632	113.688456164064	203.406672317812
CD38	311.029694904762	0.823485743611735	0.160413296901464	5.13352545903706	2.84364543959574e-07	8.31875662060201e-05	205.945831176513	416.11355863301
CDH2	4337.00143032785	-0.650033132619332	0.104448143636297	-6.22350105984494	4.86181531136723e-10	3.69789672582592e-07	5365.29941727922	3308.70344337648
CDH23	105.829319322472	0.753205389718338	0.205748276361977	3.66081020476308	0.000251418954234021	0.0199197142281663	59.6033258840353	152.055312760908
CDKN1C	1645.23433409505	0.923877419074402	0.159520524009722	5.79158967041818	6.97233166822337e-09	3.65734859782807e-06	1033.17797053636	2257.29069765373
CDKN2B	16386.2834837317	-0.495682903902567	0.0904298577064278	-5.48140754032541	4.21955226696177e-08	1.70362595012085e-05	19317.9449343072	13454.6220331562
CEBPD	13416.8031014266	0.741738737784463	0.113557128091285	6.53185537757	6.49598683497413e-11	8.23474597780221e-08	9756.18818008667	17077.4180227665
CFB	2104.02477917699	0.598825626155353	0.142288464128454	4.20853250348356	2.57034559963507e-05	0.00365421469735034	1607.87906906681	2600.17048928717
CHST2	59735.1778771631	0.329645423091927	0.0971600226455503	3.39280924516153	0.000691797952592202	0.0429535936931942	52523.4737002868	66946.8820540395
CHST7	2414.88987076152	0.373302042484139	0.105503258999742	3.53829868407243	0.000402714237449223	0.0288966461324414	2081.12507390473	2748.6546676183
CLCN4	650.56242909406	-0.407071477581883	0.116971659732044	-3.48008636035765	0.000501252179609783	0.0341930410593005	750.238952676894	550.885905511226
CLDN14	41.45461649552	-0.778491037369846	0.206236709901843	-3.77474523202181	0.000160171273506025	0.0143539756968803	64.1463875171239	18.7628454739161
CLEC3B	7705.9112811861	0.558755470138624	0.125052532447701	4.46816597154724	7.88930854076326e-06	0.00141357394934525	6071.22260630246	9340.59995606975
CMPK2	1451.14782678487	1.15206199794941	0.20382251854288	5.65228025924445	1.5833314800998e-08	7.76956079847681e-06	588.99086413033	2313.3047894394
COL5A3	14742.5804702262	0.456381372954284	0.108007579515378	4.22545690776549	2.38456454572593e-05	0.00342207508203612	12251.1940674562	17233.9668729963
COLEC11	4957.40720197173	0.495966694992867	0.133149902917432	3.72487462721187	0.000195412315688896	0.0166067717668128	4004.74345653879	5910.07094740467
COMMD8	1395.17259284406	-0.524791963568219	0.149581221645606	-3.5084080594794	0.000450797020007336	0.0317477975386648	1690.89499887833	1099.4501868098
CPT1A	7587.47652738469	0.328534025365075	0.0946673870605014	3.47040343635037	0.000519677163643084	0.0348252379442229	6677.75782820635	8497.19522656302
CPZ	7805.47340312104	0.673496604272843	0.153684044105154	4.38234566375687	1.17408334432929e-05	0.00190001657807842	5679.91530446817	9931.0315017739
CRHBP	600.203793338385	-0.616035117639055	0.139403412939596	-4.41908203428266	9.91210203806599e-06	0.0016941898449782	744.353814344425	456.053772332345
CRLF1	398.195755266427	0.835272415865902	0.177000690861614	4.71903477777356	2.36966310142719e-06	0.000538019628341946	253.602781705433	542.78872882742
CSPG4	25934.424273395	-0.466805681343669	0.134239068732824	-3.47742043914766	0.000506263273704469	0.0343208767607894	30644.202583591	21224.6459631989
CXCL1	24802.5791261478	0.734936786239659	0.132532955929036	5.54531347382892	2.9342799326114e-08	1.35261413136014e-05	17850.7405913658	31754.4176609297
CXCL2	2684.75974265693	0.92764375332764	0.147455757974073	6.29099715109631	3.15433124815355e-10	2.99898043418199e-07	1716.51106277882	3653.00842253503
CXCL3	364.309730369226	0.8654446242399	0.169954126326599	5.09222484293664	3.53886077820815e-07	0.000101571981430382	231.804459585883	496.81500115257
CXCL5	884.048908700159	0.652521294090809	0.166672572150491	3.91498904511797	9.04083126688449e-05	0.00955063369665603	640.125525681543	1127.97229171878
CXCL6	37203.6090476396	0.654966383468251	0.120901801068199	5.41734182354151	6.04916241770282e-08	2.30049646745238e-05	28074.2613635305	46332.9567317487
CYP26B1	3324.10209851939	0.745944413879635	0.139332806006873	5.35368830397945	8.617926158799e-08	3.12133077922977e-05	2365.09827070811	4283.10592633067
CYP4X1	3141.66848529371	0.551685597081886	0.153121456064607	3.60292810204935	0.000314652583344651	0.023578793585413	2436.36816752608	3846.96880306133
DACT2	199.2077887731	0.690544416920699	0.169292908073027	4.07899199547581	4.52313940946559e-05	0.00583101666921953	140.423725275308	257.991852270891
DCSTAMP	128.123300329907	-0.789503232270104	0.179637015692601	-4.39499191870966	1.1077687479108e-05	0.00185179980145265	172.890192758919	83.3564079008942
DDIT4	16547.0022002223	0.460151480070697	0.111839215470157	4.11440189504444	3.88184606445113e-05	0.00509057261486471	13710.0572874908	19383.9471129538
DDX58	2349.17182017753	0.64129734538202	0.174951841064663	3.66556500051346	0.000246793115699498	0.019759036189583	1687.63122625623	3010.71241409884
DHX58	3020.71698534012	0.669753603026092	0.165879563657447	4.037589611757	5.4003218526398e-05	0.00636819349010517	2167.513412203	3873.92055847724
DIRAS3	5886.67014671601	-0.502254460655062	0.123225532902668	-4.07589603245439	4.58374968978483e-05	0.00585949582193335	7008.48436720438	4764.85592622764
DKK1	3380.1707935265	-0.370690137664337	0.100792466170246	-3.67775640133871	0.000235294508436084	0.0190388301187751	3840.96468845139	2919.37689860161
DNAJB4	4610.33568629939	-0.724447797672727	0.179178868453693	-4.04315421748493	5.27369084402251e-05	0.00634643547101296	6097.16950605102	3123.50186654775
DTX3L	4507.30101041005	0.599844825760681	0.129177480220831	4.64357119162904	3.42437920212944e-06	0.000723495228094348	3474.14098253034	5540.46103828977
DYNLT3	2962.65080794798	-0.719946271341201	0.172846433598175	-4.16523648393519	3.1102999336887e-05	0.00426251194515969	3884.35009097384	2040.95152492211
E2F7	426.921986009896	-0.724767480811893	0.150053117239304	-4.83007280452586	1.36483137266485e-06	0.000329552616523455	550.294713455552	303.54925856424
EDN1	162.77329630734	-0.59134720585451	0.170986302482868	-3.458447824578	0.000543297492866721	0.0360901373864129	204.380889868479	121.165702746201
EFNA1	38.4467235881151	0.764729747536381	0.204447556865541	3.74046899488909	0.000183677204035963	0.0158755547033811	16.3292017658547	60.5642454103756
ELANE	23.795848515878	0.837773872751688	0.204447869511874	4.09773833668163	4.17206509048037e-05	0.00542439779114422	8.91958357205989	38.6721134596962
ENPP2	1627.81470929441	0.656759620740387	0.183118098888616	3.5865358188317	0.000335100053316073	0.0247453495681753	1138.72069817101	2116.90872041781
EPSTI1	4404.33737447683	0.888144338663894	0.146724868877654	6.05312749950023	1.42060338522545e-09	9.00425779002066e-07	2880.33518749247	5928.33956146119
FAM65C	3790.28967104546	0.644614309612363	0.121499006911349	5.3055109337865	1.12357832626319e-07	3.79819411091459e-05	2873.55840304896	4707.02093904196
FAM92A1	1212.11004580709	-0.42726251523215	0.113200955135592	-3.77437199819009	0.000160411245626456	0.0143539756968803	1405.98580859999	1018.23428301419
FGF1	588.744882443606	-0.524125246793987	0.154535104264092	-3.39162580107549	0.000694792591267621	0.0429641662535083	714.931870991463	462.557893895748
FGF5	119.940392381433	-0.766038826138761	0.183491549207125	-4.17479077074038	2.9826004710606e-05	0.00412466530597944	161.680249408148	78.2005353547176
FGFR4	342.512899368832	0.687792697606994	0.196462530923047	3.50088484748473	0.000463716165079618	0.0323580289137209	223.630623853552	461.395174884112
FLT1	962.054913065164	-0.503641492248371	0.131777916154805	-3.82189601220223	0.000132429535590949	0.0125502063979006	1149.13143004934	774.978396080984
FRMD4A	10217.0383639227	-0.357102396946796	0.0960940782437478	-3.71617485149278	0.000202261636550217	0.0170933556400106	11550.0123043251	8884.06442352033
FRMD5	1238.87434936912	-0.424510757616783	0.111948164592049	-3.7920296341056	0.000149421078470794	0.0138597161323032	1434.91363570284	1042.8350630354
G0S2	562.192580345033	0.656189523332078	0.144192505675983	4.55078799176022	5.34453794680889e-06	0.00104232193906227	416.805571456283	707.579589233783
GAS1	6260.61275415559	0.89664662039689	0.149703530613431	5.98948212325226	2.10510267744543e-09	1.18603044182592e-06	4058.63906436941	8462.58644394177
GBP2	3103.50163367941	0.400130746963082	0.119852852586556	3.3385166754718	0.000842269747138325	0.049661268966931	2633.34191877921	3573.66134857961
GBP4	203.893775891633	0.753254449693733	0.198197311426522	3.80052809128538	0.000144388047792542	0.0135582159445688	125.274905844118	282.512645939148
GGT5	48308.7692361166	0.366201253872165	0.0967848240934482	3.78366399176991	0.000154536420314838	0.014076694765445	41840.6747549793	54776.8637172538
GIPC2	84.8155817150531	-0.639636386861223	0.190771984307154	-3.35288427797329	0.000799741367582846	0.0477084928771382	111.147082374384	58.4840810557221
GREM1	5666.74984884044	-0.744802267449145	0.118709732026664	-6.27414664942426	3.51557041721447e-10	3.14581512862744e-07	7232.6188128247	4100.88088485617
HELZ2	11186.1984833497	0.667571066852657	0.167697351899841	3.98080863704616	6.86812251426948e-05	0.00773910219904203	8014.16065087316	14358.2363158263
HERC5	188.000126499684	1.08860207138476	0.171058071843327	6.36393278407709	1.9665222527759e-10	2.13676689351621e-07	103.688489878356	272.311763121012
HERC6	4050.63259387423	1.0908306932635	0.162123306166996	6.72840148065994	1.71537078994455e-11	2.80387076827572e-08	2287.80003140768	5813.46515634079
HES4	4140.43980310133	0.491139810311237	0.142908351058578	3.43674674484151	0.000588745820200693	0.0384533146865735	3333.37645738694	4947.50314881571
HSD11B1	718.062471811771	0.995057374643004	0.145853155195851	6.82232326963954	8.95798010617786e-12	1.70335991718972e-08	443.591557096989	992.533386526554
HSPA2	2392.1516571243	0.449718181687337	0.131020136333415	3.43243561083551	0.000598185905232194	0.0388871965401374	1976.49943425328	2807.80387999533
ID1	1018.15502999948	0.60273863433075	0.148723401641428	4.05274911465482	5.06192774394495e-05	0.00616016358727125	772.150809728966	1264.15925027
IDO1	68.6273471125327	0.915835442402519	0.206490251085972	4.43524785110175	9.1966418532618e-06	0.00160803811346918	31.7339461660641	105.520748059001
IFI27	1735.28115917191	0.91452304492078	0.203148728627257	4.50174141428556	6.73989519842269e-06	0.00125033275315129	889.410362286023	2581.1519560578
IFI35	9889.28070704217	0.764680546685659	0.184169318834571	4.15205177238306	3.2950769131888e-05	0.00443581504455115	6442.94274478656	13335.6186692978
IFI44	1716.37120360215	0.583233975690749	0.141327815425313	4.12681660673493	3.67819488532399e-05	0.00490813163118847	1322.75083452272	2109.99157268157
IFI44L	2995.76913928674	0.969921586973477	0.155173254552652	6.25057191569293	4.08952371617377e-10	3.27420183002291e-07	1845.83798778809	4145.70029078538
IFIH1	1398.21855869722	0.62347207655876	0.143940806873434	4.33144769785105	1.48132137344303e-05	0.00225185826633979	1054.00660970286	1742.43050769159
IFIT1	8346.64640158968	1.40009994749626	0.185152684429104	7.56186685498672	3.97324985861258e-14	1.51102692123037e-10	3453.89940721325	13239.3933959661
IFIT3	12167.5933514798	1.22832430347027	0.159489352779387	7.70160692274764	1.343656749676e-14	6.81323549202376e-11	6356.37929821198	17978.8074047475
IFITM1	27173.057371851	1.33636606613457	0.157917890546842	8.46241082316241	2.61906001397985e-17	1.99205704663307e-13	13318.5470413817	41027.5677023203
IFITM2	18767.2396837051	0.571690246934358	0.123845217078631	4.61616734517398	3.90891785389856e-06	0.000814554224568559	14705.3816613127	22829.0977060976
IFITM3	134616.321915298	0.677765096010447	0.12546617805286	5.40197451240524	6.59113170817393e-08	2.44547062304248e-05	100183.681576599	169048.962253996
IGFBP3	14520.2148769611	0.542490436369775	0.122163362918672	4.44069664921495	8.96681216684042e-06	0.00158608310095322	11542.7317098169	17497.6980441053
IGFBP4	323911.543482232	0.599756857140948	0.0917297972730362	6.53829916745325	6.22223658173759e-11	8.23474597780221e-08	254032.809855325	393790.277109138
IGFBP5	6435.35516979183	0.720422537848447	0.188448352028466	3.82291768590061	0.000131881815211231	0.0125502063979006	4253.87533893794	8616.83500064572
INMT	1711.12022843094	0.97064803516063	0.176920877342941	5.48633971150357	4.10347417407866e-08	1.70362595012085e-05	999.311606977037	2422.92884988483
IRF7	4832.51755283145	0.780463188034192	0.179536373530529	4.34710344587348	1.37947168556689e-05	0.00218658061360866	3159.84805370882	6505.18705195409
ISG15	21665.6348859636	0.969873521273687	0.197658432504158	4.90681580839352	9.25668879018554e-07	0.000247039912063688	11334.9419239019	31996.3278480253
ISG20	170.064631120776	0.75978789617526	0.198574452490464	3.82621171377394	0.000130130383438458	0.0125287556510495	103.826698033375	236.302564208178
ISYNA1	29489.1163927647	0.648140737903176	0.103471446789118	6.26395742995779	3.75327978011923e-10	3.17193844528743e-07	22525.2185162007	36453.0142693286
ITGBL1	14063.5731480218	-0.509001470351579	0.107559998801413	-4.73225619211229	2.22037921680996e-06	0.00051176376736535	16706.6426223462	11420.5036736974
KCNE4	4198.15317263015	0.470510102006159	0.10065339933915	4.67455749229874	2.94588104745316e-06	0.000654928039952293	3474.86153224237	4921.44481301794
KCNG2	163.537885915563	0.704766309293861	0.194208085243113	3.62892362803342	0.000284605415771554	0.021865745377358	106.579326419098	220.496445412027
KCNJ8	265.72057571441	0.662440309069211	0.174487711786205	3.79648688316161	0.000146761124226362	0.0136965044278001	188.958367251397	342.482784177424
KCNMA1	570.927979149489	-0.520551512660264	0.154779411569682	-3.36318317391916	0.000770492209512733	0.0466961254625805	692.576984031947	449.278974267032
KCNN4	262.978316972539	-0.795271954567236	0.192849438533623	-4.12379709588101	3.72677220449032e-05	0.00492970945867015	363.742853091455	162.213780853623
KIAA1549L	2019.21233079151	-0.463677833634151	0.13579756119961	-3.41447835688732	0.000639042704279157	0.0408450320062796	2384.73497068203	1653.68969090098
KRT34	148.204688108686	-0.773659328151986	0.178698720959223	-4.32940607520368	1.4951202005017e-05	0.00225185826633979	198.857783306421	97.5515929109514
LACC1	361.0206606931	-0.759722424763094	0.19184149068427	-3.96015701323669	7.49004998958254e-05	0.00825642322040069	492.902520814763	229.138800571437
LAMA3	761.057959534434	-0.50833082235428	0.13547569991821	-3.7521918887385	0.000175295205760255	0.0154138189018786	911.260621926937	610.85529714193
LARP7	1740.54400466677	-0.648620443621812	0.171359882431552	-3.78513590472903	0.000153624601036001	0.014076694765445	2228.29607433551	1252.79193499804
LCA5	165.996012198561	-0.638969605135557	0.19029719127226	-3.35774585459528	0.000785808268694764	0.0472478868908488	217.153667091606	114.838357305516
LGALS9	2257.85698457564	0.791985478517718	0.200877958735505	3.94262010378412	8.05962663926911e-05	0.00875736003118298	1319.67398732858	3196.03998182271
LINC00475	143.981489700882	0.685917250226042	0.187877426121782	3.65087634201158	0.000261347054515316	0.0201908314862117	97.4261078653928	190.536871536371
LMO7	10944.0420509751	-0.548020371350182	0.151285902667815	-3.62241531885158	0.000291865021303147	0.0222128739239124	13372.6587568732	8515.4253450769
LOC100126784	562.666012758251	-0.727458374602437	0.132459459094372	-5.4919322453533	3.97559921225105e-08	1.70362595012085e-05	718.672657974131	406.659367542372
LOC101929412	20.0824987271473	0.713224644142883	0.186118121648813	3.83210746930205	0.000127050213361492	0.0123101136665925	4.56259262703963	35.602404827255
LRG1	112.715014852752	0.891209886652762	0.193546504215424	4.60462920922	4.13201407050584e-06	0.000846822961090084	64.4831344314819	160.946895274022
LTBP2	49121.8538085439	-0.469223874236865	0.12115484185805	-3.87292713226126	0.000107535986502896	0.0107620883334346	57848.2560397672	40395.4515773206
LXN	7618.86346818924	-0.513280487129999	0.11926664015765	-4.3036383556335	1.68015841520969e-05	0.00248141454487085	9091.33947648642	6146.38745989206
MAGI1	1725.13204201416	-0.427192538548517	0.124620770231753	-3.42794012389815	0.000608179582103004	0.0393504884438513	2006.77417149473	1443.48991253359
MAMDC2	1053.76250671112	-0.592366157045031	0.122031063487552	-4.85422432711536	1.2085886479795e-06	0.000301394270705971	1288.71564898224	818.809364440001
MAP3K7CL	4170.23984536631	-0.685200555732144	0.123919157984199	-5.5294158456073	3.21298886195929e-08	1.43752901670955e-05	5244.6746167874	3095.80507394521
MARCH4	944.629235153794	-0.578804622553426	0.131818285811414	-4.39092815530535	1.12867832422322e-05	0.00185685532006025	1154.75335516471	734.505115142881
MMP1	947.505892166911	-0.496546771555026	0.128527506914468	-3.86335021565045	0.000111842482444077	0.011119920542087	1127.6357038143	767.37608051952
MPZ	1948.44272856728	0.423970274865684	0.107809813665369	3.93257589871778	8.40404322546459e-05	0.00894002136683687	1642.45838302554	2254.42707410903
MTSS1	2163.88959900883	-0.531549719168735	0.107883749184289	-4.92706012896098	8.34760722614236e-07	0.000230879638407414	2587.98265521205	1739.79654280561
MX1	21861.9085213284	0.81905097562433	0.204903957825217	3.99724331495334	6.40844213528909e-05	0.00733367417196794	8805.81951398906	34917.9975286678
MYLK	1346.71623042716	-0.435270763635497	0.115156880916482	-3.77980681806741	0.000156950083408679	0.0142114563619811	1566.50829327466	1126.92416757965
MYOZ2	384.742566566158	-0.535032494049427	0.144073299646275	-3.71361310779321	0.000204321082408429	0.0171720016883813	466.459855425317	303.025277706998
MYT1L	19.9308546830309	0.716118379606683	0.198125838271407	3.61446233290225	0.000300971567136963	0.0227780073596392	7.25504183055931	32.6066675355024
NAV2	2237.87268167672	-0.729942211933514	0.118605846257117	-6.15435271505189	7.53847438289476e-10	5.46072725298072e-07	2844.29889642214	1631.4464669313
NDUFA4L2	1429.85878548524	0.558904409106386	0.140083294680699	3.98980057101264	6.61288722910508e-05	0.00750710750217511	1116.55420405646	1743.16336691402
NEK7	5457.83123027928	-0.703812414871602	0.186617925521396	-3.77140841591291	0.000162328736083973	0.0144406124754936	7246.61802134725	3669.0444392113
NES	21224.2138679082	-0.424575929493155	0.107669643812597	-3.9433206469239	8.03610954932517e-05	0.00875736003118298	24564.1375262795	17884.290209537
NEXN	3077.41953841525	-0.633947972130641	0.169371001235114	-3.74295462332787	0.000181869081268033	0.0158090997957104	3914.02648004298	2240.81259678752
NGF	153.504807477821	0.931904749030876	0.192828845443219	4.83280780367109	1.34620740032554e-06	0.000329552616523455	85.7667021425418	221.2429128131
NGFR	103.336579587406	0.71622202343271	0.204480880964101	3.50263565011954	0.000460679143547464	0.0322942448462858	61.5443238597624	145.128835315049
NR1H3	1265.28760965559	0.512192151957752	0.128140444252646	3.99711546924167	6.41190287188888e-05	0.00733367417196794	1017.27750853107	1513.2977107801
NTN4	8291.99568455457	-0.464381038273465	0.102000318225999	-4.55274107326362	5.29514288068972e-06	0.00104232193906227	9704.81731776116	6879.17405134799
NXT2	253.222077582836	-0.680319660646016	0.18624742499293	-3.65277351175106	0.000259423035389532	0.0201908314862117	333.673533120031	172.770622045642
OAS1	6135.39087678048	1.06177224886529	0.191315436019695	5.54985144406216	2.85912444034178e-08	1.35261413136014e-05	3142.7527609199	9128.02899264107
OAS2	10016.3041655786	1.0648860604943	0.184438820982595	5.77365467216251	7.75703335659212e-09	3.93333304734931e-06	5325.84779022426	14706.760540933
OAS3	11840.520997795	0.725910473029145	0.183149374540608	3.96348868157448	7.38623670417306e-05	0.00820141844845843	7931.00472655588	15750.037269034
OASL	448.170617743446	1.92381227145588	0.199400693888137	9.64797179961232	5.01375084578691e-22	7.62691778661106e-18	93.6542762194811	802.686959267411
ODF3B	642.216015277587	0.846611749627954	0.188707025180319	4.48638172754287	7.24429011704719e-06	0.00132771254530749	389.510696767117	894.921333788056
OLFM2	552.763788161324	0.602023052177027	0.144987797636903	4.15223254638772	3.29247438264526e-05	0.00443581504455115	421.328106428926	684.199469893722
OSBPL10	3241.83752772882	-0.367358743956297	0.108117577704031	-3.39777075807165	0.000679373228775918	0.0427050642815672	3684.21695312359	2799.45810233405
PALLD	35487.2908757894	-0.305421552824648	0.0895705363777096	-3.4098439640544	0.00065000056148927	0.0412170307273913	39421.1934099177	31553.3883416612
PAMR1	67991.6558458976	0.382986266520915	0.0972838089328308	3.93679349854965	8.25776079431806e-05	0.0088462716340258	58469.1761397798	77514.1355520155
PAQR5	694.554901587978	0.64788946749135	0.173435449712151	3.73562307225337	0.000187250970969493	0.0160025942156625	498.674151259499	890.435651916457
PARP10	8678.94965350648	0.611774341492536	0.180153636518982	3.3958478624886	0.000684163758384847	0.042829214372635	6278.93519987197	11078.964107141
PARP9	4958.89174380946	0.935406899043678	0.13924027198151	6.71793358151363	1.84319666597142e-11	2.80387076827572e-08	3192.49611186823	6725.2873757507
PCDH10	8287.40548496969	-0.705363997978392	0.143546003225453	-4.9138532744137	8.93035932489563e-07	0.0002425868322327	10579.9771501343	5994.83381980508
PCDH7	3082.73182043395	-0.396932533382386	0.10330570908473	-3.84230975131131	0.000121881881865586	0.0118850460701237	3533.66129091034	2631.80234995756
PDCD10	1390.62699548837	-0.632551026612914	0.170571939232593	-3.70841200175583	0.000208563114975353	0.0174322093681597	1770.01765395514	1011.23633702159
PDE4B	453.595178481028	0.739746205444825	0.200835925370675	3.68333605693056	0.000230201355981751	0.0187263263486331	276.549430675299	630.640926286757
PDGFC	3292.89348382956	-0.505707815148117	0.0957787065742475	-5.27996078915613	1.29211535146404e-07	4.18205504818533e-05	3897.51793957915	2688.26902807997
PDGFRL	6152.45689131586	0.476601425083819	0.109638303779099	4.34703391657794	1.37990888053136e-05	0.00218658061360866	5064.67584815762	7240.23793447411
PDK4	452.858042660057	0.775855985261393	0.190979402298501	4.06251132804746	4.85475909964498e-05	0.00605332749375405	285.627551771429	620.088533548685
PF4V1	431.877482969206	0.755110124892729	0.193673807402029	3.89887582126822	9.66403170049664e-05	0.00992199523450511	273.019868914335	590.735097024076
PHYHD1	754.550470110519	0.442032914104554	0.112981145189748	3.91244851839812	9.13650196251701e-05	0.00958513571405577	629.8423044993	879.258635721739
PISD	10446.3856101756	0.461035243180293	0.102160464977834	4.51285380582718	6.39611119802922e-06	0.00120120547585704	8678.27655524424	12214.4946651069
PLAT	113441.435107707	-0.599994710057648	0.157019210678176	-3.82115479670439	0.00013282824283868	0.0125502063979006	141402.940146179	85479.9300692353
PLCH2	616.929843201223	-0.64057623723722	0.157418856955121	-4.06924716407923	4.71652917952523e-05	0.00597898682324481	778.841072103507	455.01861429894
PLEKHG3	2343.67035651213	0.389542168177384	0.0999462995402499	3.89751466506781	9.71849388601934e-05	0.00992199523450511	2008.3833100849	2678.95740293936
PLSCR1	3923.08108346144	0.845475222773202	0.137716790245964	6.13923125323481	8.29217798947441e-10	5.73366416254021e-07	2654.1306636036	5192.03150331927
PODN	804.537891450807	0.518842328123171	0.152895712737934	3.39343935047071	0.000690208404854772	0.0429535936931942	634.537603789451	974.538179112163
PODXL	2583.24305784741	-0.976169911950085	0.159964727659146	-6.10240723836393	1.04482750084504e-09	6.91039823602377e-07	3594.75345384471	1571.7326618501
PPAP2B	2533.78051554911	0.523756572349229	0.129625483908839	4.0405370653626	5.33289354379519e-05	0.00634643547101296	2024.42862748539	3043.13240361282
PPP1R1B	241.474060408623	1.1814871983786	0.195561952904663	6.04149826093513	1.52689653785534e-09	9.29086005354219e-07	108.640855281049	374.307265536197
PTPRB	813.67689607073	-0.756803230615284	0.144019330118852	-5.25487259238558	1.48126978551037e-07	4.59858693411912e-05	1054.40455256562	572.949239575842
PTPRR	126.07353408356	-0.599719769296671	0.178580526047388	-3.35825961861895	0.000784349078482132	0.0472478868908488	160.022821063366	92.124247103754
RAB20	611.303018023251	0.620164383900264	0.132998403387715	4.6629460813328	3.11714444871393e-06	0.000667859173997695	465.029757590412	757.576278456089
RASL10B	2537.26468957517	0.360358664670655	0.103649834527713	3.4766931014666	0.000507638526898344	0.0343208767607894	2199.7247870718	2874.80459207855
RGMA	679.662711122218	0.589747894254899	0.123957757258212	4.7576521816736	1.95857592235763e-06	0.000465529014545379	528.370520929836	830.9549013146
RNF213	14441.3923119693	0.518277703398873	0.131640818217289	3.93705926791943	8.24862396791686e-05	0.0088462716340258	11553.1402725432	17329.6443513954
RSAD2	764.510829946247	1.42471199331672	0.204322001126887	6.97287607530801	3.10526148830515e-12	7.87287296001633e-09	230.775158610147	1298.24650128235
RTP4	221.615142247044	0.995504954494591	0.203525655536909	4.89129958514768	1.00172358529443e-06	0.000253970319658314	104.579048584345	338.651235909743
SAMD11	307.623038694596	0.595561516797776	0.148124887105907	4.02067153220483	5.8032474987129e-05	0.00679069238080158	234.534617187776	380.711460201415
SAMHD1	4581.7642056728	0.705112035588569	0.101504571891816	6.94660370904358	3.74184883961843e-12	8.13157207832507e-09	3411.47761543179	5752.05079591381
SCOC	2913.60111523975	-0.67812301293751	0.189847380875455	-3.57193767862605	0.000354349745742218	0.0259152323664934	3856.98543363181	1970.21679684768
SECTM1	79.2351745553084	0.96743118435618	0.207163972838717	4.66988140408639	3.01373670764268e-06	0.000654928039952293	30.397386113202	128.072962997415
SELENBP1	1305.73557849631	0.639917864756689	0.130576750895664	4.90070292274317	9.54943649680681e-07	0.000250458668947285	986.654651578238	1624.81650541438
SEPT7	9071.4819169644	-0.638584712145071	0.186581149569348	-3.42255749639769	0.000620349763528966	0.039817555286087	11785.4846916442	6357.4791422846
SERPINA3	7499.35916033574	0.565865237286417	0.157026792371629	3.60362221465497	0.000313813086735998	0.023578793585413	5752.19472251327	9246.5235981582
SERPIND1	733.446335238802	-0.526405841534011	0.153609369526201	-3.42691232414846	0.000610486147301401	0.0393504884438513	890.763734263603	576.128936214001
SERPINE1	346899.036521535	-0.528128277369463	0.129949347021725	-4.06410874293327	4.82163443483195e-05	0.00605332749375405	417291.419681402	276506.653361669
SIGLEC15	524.952571083394	-0.518376076662728	0.148274371481724	-3.49605984825652	0.00047218278207918	0.0326718847744827	634.176673238373	415.728468928414
SIGLEC17P	15.1002227759453	0.745460163978561	0.186392460251277	3.99941158013366	6.35001658781563e-05	0.00733367417196794	2.98017134160565	27.2202742102849
SLC15A3	2246.47857920539	0.607066743790803	0.181771199373899	3.33973008860486	0.000838598508060045	0.0496372004070405	1624.07792992051	2868.87922849027
SLC1A3	1256.51472523238	0.619506745573236	0.175608458254804	3.52777281760737	0.000419071660850673	0.0298172428484813	913.147491481707	1599.88195898306
SMC6	1013.07774340888	-0.710661350902389	0.184452914565266	-3.85280629789632	0.000116771765253724	0.0115346239807769	1343.72574369785	682.429743119901
SMOC1	2802.39294260712	0.818820522415508	0.190163313698507	4.30588059542178	1.66322758918576e-05	0.0024804919692837	1721.88730844729	3882.89857676695
SMTNL2	21.5941123885877	0.710725713964265	0.198529366125229	3.57995256739979	0.000343656582119972	0.0252546083440049	7.87124579291168	35.3169789842637
SMURF2	3482.58787795032	-0.621982940513051	0.141692278506849	-4.38967420855601	1.13520605288985e-05	0.00185685532006025	4333.10898053009	2632.06677537054
SOCS3	4237.99120860224	0.695053323548636	0.132214547161081	5.25701096038872	1.46415589720624e-07	4.59858693411912e-05	3112.29872332192	5363.68369388256
SOD2	8623.19381259397	0.612866757955676	0.121805225402432	5.03153092103253	4.86578611326714e-07	0.00013707099695374	6635.2429657886	10611.1446593993
SORT1	20012.4105737231	-0.343105611417436	0.090644373523783	-3.78518376904456	0.000153595035283528	0.014076694765445	22505.0688396464	17519.7523077998
SP110	2553.39617076086	0.458061901307145	0.119186094734645	3.84324951939208	0.000121415912500295	0.0118850460701237	2111.43566121464	2995.35668030708
SPOCK2	455.734436293566	0.917542167492561	0.176383017044774	5.20198703291058	1.97168986011864e-07	5.99866923042495e-05	276.123920669444	635.344951917688
ST6GAL2	170.745587925052	-0.6802583270432	0.183705007915878	-3.70299282943176	0.000213070906752824	0.017615405616978	223.926949245392	117.564226604712
STAG2	1086.30212618348	-0.658508471839608	0.195139133441875	-3.37455875828081	0.000739341305384019	0.0453502416834746	1444.03795794239	728.566294424579
STAT1	24312.9738047027	0.734634440465145	0.13462956698968	5.45670952444983	4.85038854094725e-08	1.89190026884332e-05	17469.0087064246	31156.9389029807
STAT2	19287.9806368675	0.456570311808843	0.128155855604151	3.56261763972067	0.000367175282184105	0.0267247387205005	15905.1594219421	22670.8018517928
STK38L	897.363267706877	-0.692486831431898	0.188997499212058	-3.66399996994097	0.000248306813030972	0.019776142616896	1191.93815026628	602.788385147474
STXBP3	1218.19838257696	-0.635828936513251	0.172480861491072	-3.6863738447072	0.000227472123837255	0.0186037954183458	1554.92744469426	881.469320459652
TGFB3	2571.67731867127	0.60509660317792	0.136640202090816	4.42839364929912	9.49375112218276e-06	0.00164112434171187	1967.5663424145	3175.78829492804
THEMIS2	713.55126626174	0.625274192123562	0.161216525537747	3.87847455487534	0.000105113518597126	0.0105893168536389	528.14354968332	898.958982840161
THOC6	1333.76648235368	0.538205276346925	0.125943212225589	4.27339645254479	1.9251770945132e-05	0.00278912323445093	1060.17017083297	1607.3627938744
TLE2	212.861605663058	0.637617965930036	0.18940348047676	3.36645326857271	0.000761414820251709	0.0465166355247751	148.204287282589	277.518924043526
TM6SF1	494.040421830933	-0.505875665118027	0.134959352405917	-3.74835575378656	0.000177997660185833	0.0155614965904994	591.440577292375	396.640266369492
TMEM200A	7045.77501030173	-0.603163594781021	0.100354161067387	-6.01034962940898	1.85123647531866e-09	1.08311574086721e-06	8591.02919982876	5500.52082077469
TNFRSF10D	13044.7929681447	-0.637480876064308	0.151640354209736	-4.20389994066223	2.62354950618477e-05	0.00369531806371136	16396.1205894747	9693.46534681474
TNFRSF1B	17682.5157947019	0.502047190438204	0.0970771925226749	5.171628653362	2.32062412004713e-07	6.92183021846216e-05	14452.6437672034	20912.3878222004
TNFSF10	45.8685579767459	0.733489060050809	0.207249108555354	3.53916629684756	0.000401392904954987	0.0288966461324414	24.0066119162343	67.7305040372575
TPD52L1	598.807107584918	-0.526761617004368	0.146668138696753	-3.59152043303343	0.000328754395372303	0.0245147640313896	724.84156322894	472.772651940896
TRIM21	4075.78814116665	0.529134445026833	0.157272026157984	3.36445366638378	0.000766953606461562	0.0466675930459731	3184.87958054794	4966.69670178537
TRIM23	367.965726593842	-0.708775396603695	0.193813016211805	-3.65700617253241	0.000255178237980746	0.020112804954213	496.281831241448	239.649621946236
TRIM25	7492.37280657704	0.697269113869038	0.146857154256271	4.74794106831375	2.05497890036272e-06	0.000480928292804887	5423.86343714541	9560.88217600868
TWF1	2914.00053959484	-0.678956910545342	0.197564322535686	-3.43663725226857	0.000588983849722037	0.0384533146865735	3925.4530771933	1902.54800199637
TXNIP	14707.5266854445	0.384823908085276	0.113138633960717	3.40134836893021	0.000670543165653594	0.0423249072029978	12587.7124588454	16827.3409120436
UBE2L6	16178.9711167546	0.534277544910594	0.153479214501579	3.48110684984708	0.000499346248904126	0.0341930410593005	12652.521354934	19705.4208785752
UNC93B1	6459.08033198323	0.5928736368606	0.157444472187232	3.76560465175023	0.000166146513432748	0.0146943067577847	4882.72152656108	8035.43913740538
USP18	2146.78722031834	0.98900865569966	0.180479383210917	5.47989824712475	4.25570510811152e-08	1.70362595012085e-05	1222.88285596857	3070.69158466811
VEGFC	1349.7056713251	-0.569684810847723	0.124567943610259	-4.5732858256866	4.80134442583595e-06	0.000961026992181795	1641.11151281112	1058.29982983907
VRK2	316.241995962282	-0.65021198982086	0.179504668902327	-3.62225670115944	0.000292044095765348	0.0222128739239124	408.637579984283	223.846411940281
VWCE	451.841748357701	0.46468182937986	0.125869654542905	3.6917701178044	0.000222698710028796	0.0183118528484219	371.497563138078	532.185933577325
WNT5B	2835.2983498619	-0.63661439334226	0.141001891585266	-4.51493512735813	6.33361510032378e-06	0.00120120547585704	3542.04744247952	2128.54925724428
XAF1	2054.45734273205	0.976243261080514	0.150845804287527	6.47179592227634	9.68448663289879e-11	1.1332339281512e-07	1271.61576649854	2837.29891896556
ZDHHC2	1273.03435652021	-0.52815360785522	0.143750719854167	-3.67409365595542	0.000238695175077633	0.0192118042501638	1539.85669550041	1006.21201754002
ZDHHC20	1586.51614238824	-0.710773635830852	0.190252974300782	-3.73593967948774	0.000187015498328244	0.0160025942156625	2124.81412404622	1048.21816073027
ZP1	97.8167791445801	0.625108186360124	0.181799265899838	3.43845275318397	0.000585048621000653	0.0384533146865735	70.0430395188859	125.590518770274
