# Supplementary material for: The Lyme disease bacterium, Borrelia burgdorferi, stimulates an inflammatory response in human choroid plexus epithelial cells
Source: PLoS One. 2020 Jul 9;15(7):e0234993. doi: 10.1371/journal.pone.0234993 (PMC7347220; doi:10.1371/journal.pone.0234993)
Supplement: S2 File — (XLSX) [file pone.0234993.s002.xlsx]

## Sheet: Sheet1
	Original	Used - Benjamini, Krieger, and Yekutieli	Benjamini, Hochberg
CXCL3	0.011643	0.018338	0.029108
CXCL5	0.131298	0.103398	0.164123
CXCL6	0.033554	0.042278	0.067107
CCL5	0.004822	0.01519	0.024111
IFIT1	0.004465	0.01519	0.024111
IFITM1	0.011279	0.018338	0.029108
IRF7	0.072444	0.076066	0.12074
CDH2	0.091259	0.082133	0.13037
FLT1	0.454043	0.31783	0.504493
ANXA1	0.534859	0.336961	0.534859
